# Supplementary material for: Confirming the Presence of Neurapraxia and Its Potential for Immediate Reversal by Novel Diagnostic and Therapeutic Ultrasound-Guided Hydrodissection Using 5% Dextrose in Water Without Local Anesthetics: Application in a Case of Acute Radial Nerve Palsy
Source: Diagnostics (Basel). 2025 Jul 26;15(15):1880. doi: 10.3390/diagnostics15151880 (PMC12346177; doi:10.3390/diagnostics15151880)
Supplement: Supplementary file 1 [file diagnostics-15-01880-s001.zip]

Archive with 1 entries (1 files):
- diagnostics-3691803-supplementary.pdf
